# Supplementary material for: CD4-T cell enumeration in human immunodeficiency virus (HIV)-infected patients: A laboratory performance evaluation of Muse Auto CD4/CD4% system by World Health Organization prequalification of in vitro diagnostics
Source: PLoS One. 2019 Jan 23;14(1):e0209677. doi: 10.1371/journal.pone.0209677 (PMC6343963; doi:10.1371/journal.pone.0209677)
Supplement: S1 Database — (XLSX) [file pone.0209677.s001.xlsx]

## Sheet: 3.2.1 Intra-assay Muse
Intra-assay	Muse				4 blood samples with CD4 counts between 150-250 cells/µL									(Prepare each sample 10x and read on the same instrument)
					4 blood samples with CD4 counts between 300-400 cells/µL
					4 blood samples with CD4 counts between 450-550 cells/µL
				FacsCalibur (Trucount)									Muse								Muse
		Replicate	Category	% LYC	% CD3	% CD4	% CD8	LYC A	CD3 A	CD4 A	CD8 A			CD4 T Cells (cells/µL)	CD4%	Lymphocytes (cells/µL)	Errors & Warnings	Auto or Manual gating	Device		CD4 T Cells (cells/µL)	CD4%	Lymphocytes (cells/µL)	Errors & Warnings	Auto or Manual gating	Device
		1	150-250	40.54	82.06	12.69	68.93	1429.12	1172.67	181.32	985.06			141.6	11.2	1263		Auto	1
		2												160.3	12.4	1290.4		Auto	1
		3												169.8	13.4	1265.2		Auto	1												CD4 category	Sample	Mean CD4 (cells/mm3)	%CV	%CV (CD4%)
		4												153.8	12	1281.1		Auto	1												(CD4/mm3)			(CD4/mm3)
		5												156.9	12.4	1265.6		Auto	1												150 - 250	1	157.27	4.87973	4.91204
		6												153.8	12	1277.5		Auto	1													2	174.25	3.17393	2.95313
		7												165.6	12.9	1282.3		Auto	1													3	186.66	4.77162	3.96012
		8												155.1	11.9	1299.9		Auto	1													4	135.04	5.11218	5.5952
		9												154.8	12.3	1257.1		Auto	1
		10												161	12.7	1269.8		Auto	1
			Mean										Mean	157.27	12.32	1275.19															300 - 400	5	304.06	4.28752	2.96003
			SD										SD	7.67435	0.605163	13.4553																6	359.39	3.89976	2.95633
			%CV										%CV	4.87973	4.91204	1.05516																7	361.44	5.70951	4.97325
																																8	415.96	4.68002	3.88792
		1	150-250	21.95	82.83	13.48	64.72	1365.42	1130.95	184.04	883.69			171	13	1315		Auto	2
		2												180	13.7	1314.2		Auto	2
		3												180	13.2	1364.6		Auto	2												450 -550	9	462.39	3.71191	2.8045
		4												175.9	13.1	1340		Auto	2													10	522.62	2.88525	2.94627
		5												165.6	12.7	1305.6		Auto	2													11	455.65	4.46495	3.37836
		6												180.3	13.7	1316.3		Auto	2													12	504.63	5.09073	1.88962
		7												169.2	12.7	1329.3		Auto	2
		8												167.4	12.7	1314.2		Auto	2
		9												175.7	12.9	1357.1		Auto	2												150 - 250	Mean	163.305	4.48437	4.35512
		10												177.4	13.4	1324.8		Auto	2												300 - 400	Mean	360.213	4.6442	3.69438
			Mean										Mean	174.25	13.11	1328.11															450 -550	Mean	486.322	4.03821	2.75469
			SD										SD	5.53057	0.387155	19.8066
			%CV										%CV	3.17393	2.95313	1.49134																		4.38893	3.6014
		1	150-250	20.14	81.49	16.14	60.67	1422.75	1159.33	229.66	863.11			199.7	17.8	1125		Auto	1
		2												176.4	15.8	1115.9		Auto	1
		3												183.4	15.8	1160.5		Auto	1
		4												184.6	16.4	1124		Auto	1
		5												199.2	16.9	1180.2		Auto	1
		6												178.7	16	1117.5		Auto	1
		7												187.8	16.8	1120.2		Auto	1
		8												174.1	15.8	1099.9		Auto	1
		9												191.1	16.4	1167		Auto	1
		10												191.6	16.9	1134.8		Auto	1
			Mean										Mean	186.66	16.46	1134.5
			SD										SD	8.9067	0.651835	25.9443
			%CV										%CV	4.77162	3.96012	2.28684
		1	150-250	25.22	80.65	7.78	67.54	1979.94	1596.8	153.94	1337.2			135.9	7.5	1821		Auto	1
		2												130.5	7.2	1807.7		Auto	1
		3												140.8	7.6	1846.2		Auto	1
		4												133.3	7.6	1754.3		Auto	1
		5												127.1	7.3	1742		Auto	1
		6												129.4	7.1	1831.2		Auto	1
		7												148.8	8.4	1779.5		Auto	1
		8												129.7	7.4	1744.5		Auto	1
		9												132.6	7.9	1672.4		Auto	1
		10												142.3	8.2	1726.6		Auto	1
			Mean										Mean	135.04	7.62	1772.54
			SD										SD	6.90349	0.426354	54.4569
			%CV										%CV	5.11218	5.5952	3.07225
		1	300-400	34.94	75.11	34.31	38.3	894.73	672	306.97	342.64			315.4	37.9	831.6		Auto	1
		2												314.8	37	849.9		Auto	1
		3												296.4	36.4	815.2	W01	Auto	1
		4												306.1	36.5	839.6		Auto	1
		5												275.8	36.6	753.8	W01	Auto	1
		6												315.4	38.5	818.9	W01	Auto	1
		7												307	36.6	837.9		Auto	1
		8												305.3	35.9	851.2		Auto	1
		9												314	36.2	868.1		Auto	1
		10												290.4	34.5	842.9		Auto	1
			Mean										Mean	304.06	36.61	830.91
			SD										SD	13.0366	1.08367	31.2001
			%CV										%CV	4.28752	2.96003	3.75493
		1	300-400	28.37	79.47	27.5	50.61	1278.76	1016.18	351.68	647.12			336.2	28.2	1190.1		Auto	1
		2												369.9	30.1	1227.1		Auto	1
		3												367	30.7	1196.1		Auto	1
		4												368.6	30.6	1206.3		Auto	1
		5												352.4	29.5	1193.6		Auto	1
		6												341.3	28.5	1197.6		Auto	1
		7												358	30.3	1181.3		Auto	1
		8												383.3	30.5	1258		Auto	1
		9												355	30.4	1168.4		Auto	1
		10												362.2	29.6	1222.7		Auto	1
			Mean										Mean	359.39	29.84	1204.12
			SD										SD	14.0153	0.882169	25.8023
			%CV										%CV	3.89976	2.95633	2.14284
		1	300-400	33.82	83.97	13.56	68.23	2565.06	2153.8	347.94	1750.14			362.9	14.7	2464.2		Auto	1
		2												345.1	13.6	2532.6		Auto	1
		3												331.7	13.7	2424.9		Auto	1
		4												355.8	14.2	2507.7		Auto	1
		5												393.3	15.8	2497.3		Auto	1
		6												363.1	15.1	2411.6		Auto	1
		7												333.1	14.1	2361.2		Auto	1
		8												366.8	15.1	2434.6		Auto	1
		9												379.2	15	2528.9		Auto	1
		10												383.4	15.3	2501.4		Auto	1
			Mean										Mean	361.44	14.66	2466.44
			SD										SD	20.6364	0.729079	56.7476
			%CV										%CV	5.70951	4.97325	2.30079
		1	300-400	39.87	78.1	18.24	59.03	2179.87	1702.56	397.6	1286.69			404.6	18.4	2202.9		Auto	1
		2												394.6	17.7	2226.1		Auto	1
		3												421.7	18.1	2336.1		Auto	1
		4												379.5	17.3	2199.5		Auto	1
		5												416.9	18.2	2288.9		Auto	1
		6												431.6	18.9	2282.3		Auto	1
		7												409.9	18.3	2243.4		Auto	1
		8												420.9	18.8	2243.3		Auto	1
		9												438.3	19.6	2238.9		Auto	1
		10												441.6	19.4	2271.6		Auto	1
			Mean										Mean	415.96	18.47	2253.3
			SD										SD	19.467	0.718099	42.0038
			%CV										%CV	4.68002	3.88792	1.8641
		1	450-550	33.31	57.93	31.65	23.53	1534.59	888.95	485.66	361.15			423.6	30.9	1371.3		Auto	2
		2												470.6	32.7	1437.2		Auto	2
		3												472.6	33.5	1409.7		Auto	2
		4												471.2	33	1427		Auto	2
		5												485.5	32.3	1502.9		Auto	2
		6												460.6	33.2	1387.1		Auto	2
		7												449.8	31.2	1440.5		Auto	2
		8												453	31.8	1423.8		Auto	2
		9												472.9	32.8	1440.1		Auto	2
		10												464.1	31.4	1477.4		Auto	2
			Mean										Mean	462.39	32.28	1431.7
			SD										SD	17.1635	0.905293	38.79
			%CV										%CV	3.71191	2.8045	2.70937
		1	450-550	45.1	80.21	28.47	50.9	1812.58	1453.83	516.13	922.62			518.2	29.8	1741.1		Auto	2
		2												523.1	28.5	1837.8		Auto	2
		3												518.8	28.5	1821.5		Auto	2
		4												531.1	30.1	1766.7		Auto	2
		5												500.4	28.3	1766.1		Auto	2
		6												539.9	28.8	1874.3		Auto	2
		7												534	28.8	1852.7		Auto	2
		8												494.4	27.2	1817.4		Auto	2
		9												532.9	29.1	1831.9		Auto	2
		10												533.4	29.7	1794.6		Auto	2
			Mean										Mean	522.62	28.88	1810.41
			SD										SD	15.0789	0.850882	42.4029
			%CV										%CV	2.88525	2.94627	2.34217
		1	450-550	36.25	55.87	19.57	35.66	2351.67	1313.97	460.33	838.53			461.1	19.8	2332.3		Auto	2
		2												458	19.9	2303.7		Auto	2
		3												473.2	20.5	2309.6		Auto	2
		4												463.7	19.8	2339.5		Auto	2
		5												413.7	20.9	1979.9		Auto	2
		6												469.7	20.2	2321.3		Auto	2
		7												428.4	18.7	2292.6		Auto	2
		8												453.8	19	2389.4		Auto	2
		9												454.5	19.9	2279.4		Auto	2
		10												480.4	20.5	2340.8		Auto	2
			Mean										Mean	455.65	19.92	2288.85
			SD										SD	20.3445	0.67297	112.803
			%CV										%CV	4.46495	3.37836	4.92836
		1	450-550	20.08	63.2	29.3	33.75	1825.39	1153.71	534.8	616.13		1	503.3	31.4	1601.9		Auto	1
		2											2	568.9	29.5	1930.3		Auto	1
		3											3	480.6	29.9	1605.5		Auto	1
		4											4	513.8	30	1710		Auto	1
		5											5	496.7	30.7	1617.3		Auto	1
		6											6	479	29.6	1620.7		Auto	1
		7											7	498.2	30.6	1628.7		Auto	1		-	-	-	E02		1
		8											8	496.3	29.9	1660		Auto	1
		9											9	492.2	30.1	1636.2		Auto	1
		10											10	517.3	30.2	1710.5		Auto	1
			Mean										Mean	504.63	30.19	1672.11
			SD										SD	25.6893	0.570477	98.8296
			%CV										%CV	5.09073	1.88962	5.91047

## Sheet: 3.2.2 Inter-instrument Muse
Inter-instrument variation Muse				Prepare each blood sample 10x and read on both Muse instruments
				2 blood samples with CD4 counts between 150-250 cells/µL
				2 blood samples with CD4 counts between 300-400 cells/µL
				2 blood samples with CD4 counts between 450-550 cells/µL
				Muse 1						Muse 2																		CD4 abs	CD4%
Day	Sample	Category	Replicate	CD4 T Cells (cells/µL)	CD4%	Lymphocytes (cells/µL)	Errors & Warnings	Auto or Manual gating		CD4 T Cells (cells/µL)	CD4%	Lymphocytes (cells/µL)	Errors & Warnings	Auto or Manual gating		CD4 T Cells (cells/µL)	CD4%	Lymphocytes (cells/µL)	Errors & Warnings	Auto or Manual gating								%CV	%CV
		150-250	1	222.9	14.3	1559.5		Auto	1	244.2	15.1	1619.4		Auto	2											2		6.44889	3.8482
			2	228.5	14.6	1568		Auto	1	230.4	14.2	1623.9		Auto	2											2		0.585532	1.96419
			3	227.1	14	1616.9		Auto	1	219	13.6	1614.8		Auto	2											2		2.56784	2.04958
			4	233.2	14.9	1562.1		Auto	1	239.4	14.2	1684.1		Auto	2											2		1.85529	3.40189
			5	227.8	14.6	1561.1		Auto	1	221.3	14.2	1556.1		Auto	2											2		2.04685	1.96419
			6	221.5	14	1581.7		Auto	1	217.4	14.1	1545.3		Auto	2											2		1.32109	0.503279
			7	227.4	14.7	1552		Auto	1	246.5	15.1	1629.1		Auto	2											2		5.69983	1.89827
			8	213.9	14.5	1475.9		Auto	1	252.4	15.3	1652.5		Auto	2											2		11.6764	3.79655
			9	242.6	15.3	1587.2		Auto	1	237.7	14.5	1637.1		Auto	2											2		1.44277	3.79655
			10	237.8	14.8	1611		Auto	1	228.1	14.4	1583.7		Auto	2											2		2.94438	1.93728
				228.27	14.57	1567.54				233.64	14.47	1614.6															Mean %CV	3.65889	2.516
				8.19242	0.400139	38.9979				12.2476	0.537587	42.5209
				3.58891	2.74632	2.48784				5.24206	3.71518	2.63353
		150-250	1	177.8	20.6	862.9		Auto	1	193.7	21.4	907.2		Auto	2													6.05276	2.69374
			2	189.6	21.5	880		Auto	1	174.9	21.6	808.1	W01	Auto	2													5.70341	0.328124
			3	192.9	21.1	915.1		Auto	1	206.9	22.4	924.3		Auto	2													4.95222	4.22639
			4	184.2	20.9	880.6		Auto	1	202.1	23.2	871.2		Auto	2													6.55305	7.37572
			5	177.1	20.6	858.2		Auto	1	201.7	23.4	862.7		Auto	2													9.18417	8.99954
			6	196.1	23.1	847.8		Auto	1	193.3	21.7	889.4		Auto	2													1.0169	4.41942
			7	204.1	21.8	937.9		Auto	1	187.9	20.9	898.9		Auto	2													5.84445	2.98078
			8	177.1	20.1	882.6		Auto	1	205.2	23.2	883		Auto	2													10.3948	10.1249
			9	195.9	21.6	908.2		Auto	1	198.6	21.9	908.4		Auto	2													0.967903	0.97532
			10	194	22.1	877.1		Auto	1	193	21.7	890.8		Auto	2													0.36543	1.29152
				188.88	21.34	885.04				195.73	22.14	884.4																5.10351	4.34154
				9.41722	0.873308	27.7802				9.49609	0.864356	32.3743
				4.98582	4.09235	3.13887				4.85163	3.90405	3.66059
		300-400	1	362.9	14.7	2464.2		Auto	1	373.3	14.4	2585.6		Auto	2													1.9978	1.45795			True inter-instrument
			2	345.1	13.6	2532.6		Auto	1	398.5	16.1	2477.6		Auto	2													10.1559	11.9042
			3	331.7	13.7	2424.9		Auto	1	347.9	13.9	2505.7		Auto	2													3.37114	1.02479					Muse instrument 1		Muse instrument 2		Inter-instrument variation
			4	355.8	14.2	2507.7		Auto	1	357	14.4	2487.3		Auto	2													0.238083	0.988961			CD4 category	Sample	Mean CD4 (cells/mm3)		Mean CD4 (cells/mm3)		%CV (cells/mm3)	%CV (cells/mm3)
			5	393.3	15.8	2497.3		Auto	1	351.9	14.4	2450.7		Auto	2													7.85674	6.55596			(CD4/mm3)			Mean CD4%		Mean CD4%
			6	363.1	15.1	2411.6		Auto	1	342.1	14.1	2431.7		Auto	2													4.21136	4.8432			150 - 250	1	228.27	14.57	233.64	14.47	3.65889	2.516
			7	333.1	14.1	2361.2		Auto	1	343.7	13.5	2552.3		Auto	2													2.21493	3.07438				2	188.88	21.34	195.73	22.14	5.10351	4.34154
			8	366.8	15.1	2434.6		Auto	1	339.1	14.1	2412.1		Auto	2													5.54947	4.8432
			9	379.2	15	2528.9		Auto	1	354.5	14.3	2470.8		Auto	2													4.76095	3.37867
			10	383.4	15.3	2501.4		Auto	1	315.5	12.8	2461.8		Auto	2													13.7395	12.582			300 - 400	3	352.35	14.2	352.35	14.2	5.40958	5.06532
			Mean	352.35	14.2	2483.56				352.35	14.2	2483.56																5.40958	5.06532				4	347.43	28.18	354.589	28.6556	1.76816	1.80785
			SD	21.9301	0.83666	52.9036				21.9301	0.83666	52.9036
			%CV	6.22394	5.89197	2.13015				6.22394	5.89197	2.13015
																																450 -550	5	584.21	26.72	583.45	26.65	3.40422	2.53546
																																	6	524.21	28.88	522.62	28.88	3.65846	2.50974
																																									Mean	Mean
		300-400	1	351.9	28.4	1237.5		Auto	1	339.4	28.3	1200.8		Auto	2													2.55716	0.24942			150 - 250	Mean	208.575	17.955	214.685	18.305	4.3812	3.42877		3.8338	3.12932
			2	346.2	27.7	1248.7		Auto	1	346.6	28	1238.9		Auto	2													0.0816521	0.761695			300 - 400	Mean	349.89	21.19	353.469	21.4278	3.58887	3.43659
			3	340.7	27.8	1224.1		Auto	1	352.3	29.2	1205		Auto	2													2.36723	3.47351			450 -550	Mean	554.21	27.8	553.035	27.765	3.53134	2.5226
			4	356.3	28.4	1256.7		Auto	1	363.4	29.5	1233.6		Auto	2													1.39515	2.68676
			5	374.5	29.4	1273.8		Auto	1	365.5	29.4	1244.2		Auto	2													1.71999	0						Muse instrument 1			Muse instrument 2			Intra-instrument
			6	345.2	27.3	1265.8		Auto	1	362.6	28.6	1269.5		Auto	2													3.47659	3.28887			CD4 category	Sample	Mean CD4 (cells/mm3)	%CV	%CV (CD4%)	Mean CD4 (cells/mm3)	%CV	%CV (CD4%)	Mean CD4 (cells/mm3)	%CV	%CV (CD4%)
			7	341.3	27.5	1242.9		Auto	1	360.1	28.8	1250.2		Auto	2													3.79059	3.2655			(CD4/mm3)			(CD4/mm3)			(CD4/mm3)			(CD4/mm3)
			8	350.7	28.5	1230.9		Auto	1	352.1	28.2	1246.2		Auto	2													0.281716	0.748261			150 - 250	1	228.27	3.58891	2.74632	233.64	5.24206	3.71518	230.955	4.41549	3.23075
			9	348.1	27.2	1279.9		Auto	1	349.3	27.9	1252.1		Auto	2													0.24334	1.79664				2	188.88	4.98582	4.09235	195.73	4.85163	3.90405	192.305	4.91872	3.9982
			10	319.4	29.6	1078.4		Auto	1	Not enough sample			W01			210.4	28.4	740.1	W01	Auto	2
			Mean	347.43	28.18	1233.87				354.589	28.6556	1237.83																1.76816	1.80785
			SD	13.8147	0.835065	57.5845				8.84003	0.604382	22.1877																				300 - 400	3	352.35	6.22394	5.89197	352.35	6.22394	5.89197	352.35	6.22394	5.89197
			%CV	3.97626	2.96332	4.66698				2.49304	2.10913	1.79246																					4	347.43	3.97626	2.96332	354.589	2.49304	2.10913	351.009	3.23465	2.53623
																																450 -550	5	584.21	3.81526	2.42414	583.45	5.32598	4.4583	583.83	4.57062	3.44122
																																	6	524.21	4.33924	3.22268	522.62	2.88525	2.94627	523.415	3.61225	3.08447
		450-550	1	574.3	27	2127.8		Auto	1	600.7	27.7	2166.2		Auto	2													3.17747	1.80978
			2	536	25.6	2092.7		Auto	1	578.4	26.9	2151.2		Auto	2													5.38071	3.50186
			3	579.7	26.5	2188		Auto	1	591.5	27.4	2159.9		Auto	2													1.42484	2.3614			150 - 250	Mean	208.575	4.28737	3.41934	214.685	5.04684	3.80962	211.63	4.66711	3.61448
			4	589.8	26.2	2247.2		Auto	1	533.3	25.3	2111.7		Auto	2													7.11451	2.47144			300 - 400	Mean	349.89	5.1001	4.42765	353.469	4.35849	4.00055	351.68	4.72929	4.2141
			5	583.3	26.6	2195.3		Auto	1	556.4	25.6	2175.8		Auto	2													3.33793	2.70922			450 -550	Mean	554.21	4.07725	2.82341	553.035	4.10562	3.70228	553.622	4.09143	3.26285
			6	618.3	27.9	2213.5		Auto	1	615	27.5	2235.5		Auto	2													0.378408	1.02109
			7	582.2	26.4	2207.2		Auto	1	588.2	26.7	2199		Auto	2													0.72499	0.798991
			8	577	26.5	2181.3		Auto	1	552.9	24.6	2247.5		Manual	2													3.01642	5.25833
			9	590	27.2	2172.8		Auto	1	639	28.4	2253.7		Auto	2													5.63844	3.05226
			10	611.5	27.3	2241.5		Auto	1	579.1	26.4	2196.8		Auto	2													3.84852	2.37019
			Mean	584.21	26.72	2186.73				583.45	26.65	2189.73																3.40422	2.53546
			SD	22.2891	0.647731	47.6154				31.0744	1.18814	45.7907
			%CV	3.81526	2.42414	2.17747				5.32598	4.4583	2.09116
		450-550	1	559.4	29.6	1892.6		Auto	1	518.2	29.8	1741.1		Auto	2													5.40698	0.476166
			2	521.7	29.3	1778.5		Auto	1	523.1	28.5	1837.8		Auto	2													0.1895	1.95739
			3	513.1	28	1829.3		Auto	1	518.8	28.5	1821.5		Auto	2													0.781182	1.25152
			4	508.1	28.7	1773.2		Auto	1	531.1	30.1	1766.7		Auto	2													3.13	3.36718
			5	559.4	29.5	1894.9		Auto	1	500.4	28.3	1766.1		Auto	2													7.87305	2.93608
			6	487.7	27.1	1800.5		Auto	1	539.9	28.8	1874.3		Auto	2													7.18392	4.30083
			7	513.1	28.1	1828.2		Auto	1	534	28.8	1852.7		Auto	2													2.82275	1.73981
			8	537.6	30.3	1775.2		Auto	1	494.4	27.2	1817.4		Auto	2													5.91996	7.62446
			9	529.2	29	1824		Auto	1	532.9	29.1	1831.9		Auto	2													0.492665	0.24341
			10	512.8	29.2	1758		Auto	1	533.4	29.7	1794.6		Auto	2													2.78463	1.20052
			Mean	524.21	28.88	1815.44				522.62	28.88	1810.41																3.65846	2.50974
			SD	22.7467	0.930711	48.2889				15.0789	0.850882	42.4029
			%CV	4.33924	3.22268	2.6599				2.88525	2.94627	2.34217

## Sheet: 3.2.3 Instrument precision
Instrument precision Muse				5 blood samples with CD4 counts between 150-250 cells/µL				(Prepare one blood sample in sufficient quantity and (re)-read 10x on the same instrument)
				5 blood samples with CD4 counts between 300-400 cells/µL
				5 blood samples with CD4 counts between 450-550 cells/µL													Intra-instrument Precision
Day	Sample	Category	Replicate	CD4 T Cells (cells/µL)	CD4%	Lymphocytes (cells/µL)	Errors & Warnings	Auto or Manual gating	Device							CD4 category	Sample	Mean CD4 (cells/mm3)	%CV	%CV (CD4%)	Muse No	Repeats (n)
		150-250	1	173.3	12.9	1340.2		Auto	1							(CD4/mm3)			(CD4/mm3)
			2	180	13	1388.6		Auto	1							150 - 250	1	183.44	5.29786	5.41601	1	10
			3	176.7	12.7	1395.4		Auto	1								2	212.02	7.29355	6.8275	2	10
			4	175.5	11.8	1488.1		Auto	1								3	230.478	4.20355	4.73886	1	10
			5	176.9	12.5	1418.6		Auto	1								4	193.93	3.07888	2.80483	1	10
			6	193	13.4	1442.4		Auto	1								5	221.52	7.52293	5.91942	1	10
			7	177	12.5	1417.1		Auto	1
			8	185.4	12.8	1447.3		Auto	1							300 - 400	6	347.43	3.97626	2.96332	1	10
			9	196.6	14	1401.8		Auto	1								7	330.3	2.12375	2.59438	2	7
			10	200	14.1	1422.4		Auto	1								8	340.78	4.901	3.56995	1	10
			Mean	183.44	12.97	1416.19											9	324.35	4.26486	5.71757	1	10
			SD	9.71839	0.702456	39.5053											10	308.475	2.52237	2.93977	2	8
			%CV	5.29786	5.41601	2.78955
																450 -550	11	524.29	2.68637	1.35032	2	10
																	12	584.21	3.81526	2.42414	1	10
		150-250	1	203.7	5.1	3997.6		Auto	2								13	436.99	5.18605	3.61766	1	10
			2	235.1	6.1	3850.6		Auto	2								14	491	2.59354	2.17215	2	10
			3	204.6	5.5	3731.1		Auto	2								15	478.011	2.8612	2.8612	1	9
			4	199.2	5.4	3668.1		Auto	2
			5	209.7	5.7	3660.6		Auto	2							150 - 250	Mean	208.278	5.47935	5.14132
			6	201.4	5.6	3627.2		Auto	2							300 - 400	Mean	330.267	3.55765	3.557
			7	231.9	6.1	3812.5		Auto	2							450 -550	Mean	502.9	3.42848	2.48509
			8	234.2	6.3	3723.7		Auto	2
			9	195.4	5.4	3649.5		Auto	2
			10	205	5.4	3807.3		Auto	2
			Mean	212.02	5.66	3752.82
			SD	15.4638	0.386437	115.212
			%CV	7.29355	6.8275	3.07002
		150-250	1	248.5	16.7	1486.3		Auto	1
			2	226.7	16.1	1411		Auto	1
			3	221.9	15.3	1451.4		Auto	1
			4	235.4	16.6	1414.2		Auto	1
			5	244.3	17.2	1418.1		Auto	1
			6	229.7	15.3	1505.7		Auto	1
			7	235.5	16.1	1462.9		Auto	1
			8	226.3	15.3	1477.4		Auto	1
			9	241.1	16.7	1445.3		Auto	1
			10	213.4	15.1	1417.7		Auto	1
			Mean	230.478	15.9667	1444.86
			SD	9.68824	0.756637	32.9186
			%CV	4.20355	4.73886	2.27833
		150-250	1	193.2	12.8	1508		Auto	1
			2	197.4	12.8	1542.6		Auto	1
			3	201.3	12.6	1597.4		Auto	1
			4	187.4	12	1567.7		Auto	1
			5	194.4	12.5	1551.3		Auto	1
			6	187.9	12.4	1510.4		Auto	1
			7	185.3	11.8	1571.8		Auto	1
			8	200.8	12.8	1573.3		Auto	1
			9	191	12.3	1557.9		Auto	1
			10	200.6	12.7	1584.7		Auto	1
			Mean	193.93	12.47	1556.51
			SD	5.97086	0.349762	29.4571
			%CV	3.07888	2.80483	1.89251
		150-250	1	212.9	14	1521.3		Auto	1
			2	212.1	15	1417.9		Auto	1
			3	203.9	13.8	1477.8		Auto	1
			4	230.8	15	1543.2		Auto	1
			5	229.2	15.1	1517.7		Auto	1
			6	235.3	16	1471.9		Auto	1
			7	221.3	14.2	1560.2		Auto	1
			8	196.4	13.4	1463.7		Auto	1
			9	219.3	14.4	1527.1		Auto	1
			10	254	15.9	1600.4		Auto	1
			Mean	221.52	14.68	1510.12
			SD	16.6648	0.868971	53.1123
			%CV	7.52293	5.91942	3.51709
		300-400	1	351.9	28.4	1237.5		Auto	1
			2	346.2	27.7	1248.7		Auto	1
			3	340.7	27.8	1224.1		Auto	1
			4	356.3	28.4	1256.7		Auto	1
			5	374.5	29.4	1273.8		Auto	1
			6	345.2	27.3	1265.8		Auto	1
			7	341.3	27.5	1242.9		Auto	1
			8	350.7	28.5	1230.9		Auto	1
			9	348.1	27.2	1279.9		Auto	1
			10	319.4	29.6	1078.4		Auto	1
			Mean	347.43	28.18	1233.87
			SD	13.8147	0.835065	57.5845
			%CV	3.97626	2.96332	4.66698
		300-400	1	325.6	35.8	908.8		Auto	2
			2	330.1	36.7	898.8		Auto	2
			3	338.4	37.7	897.4		Auto	2
			4	322.8	35.7	903.8		Auto	2
			5	336.5	36.9	911.7		Auto	2
			6	336.8	37.7	893.7		Auto	2
			7	321.9	35.4	908.7		Auto	2
			8
			9
			10
			Mean	330.3	36.5571	903.271
			SD	7.01475	0.948432	6.79993
			%CV	2.12375	2.59438	0.752811
		300-400	1	330.1	18.1	1823.8		Auto	1
			2	311.9	18	1733.9		Auto	1
			3	355.5	19.4	1832		Auto	1
			4	354.4	18.9	1872.8		Auto	1
			5	341.5	18.8	1819		Auto	1
			6	324	18.1	1794.4		Auto	1
			7	333.5	18.6	1794.3		Auto	1
			8	347.1	18	1925.2		Auto	1
			9	341	18.4	1856		Auto	1
			10	368.8	20	1847.7		Auto	1
			Mean	340.78	18.63	1829.91
			SD	16.7016	0.665081	51.4507
			%CV	4.901	3.56995	2.81165
		300-400	1	329.6	20.5	1605.3		Auto	1
			2	324.4	19.3	1683.6		Auto	1
			3	321.9	18.9	1704.9		Auto	1
			4	299.4	17.9	1668.5		Auto	1
			5	322.9	18.3	1767.7		Auto	1
			6	334	19.6	1703.5		Auto	1
			7	335.9	19.7	1704.5		Auto	1
			8	308.1	19.3	1594.4		Auto	1
			9	319.5	20.2	1579.6		Auto	1
			10	347.8	21.8	1593.5		Auto	1
			Mean	324.35	19.55	1660.55
			SD	13.8331	1.11779	63.5049
			%CV	4.26486	5.71757	3.82433
		300-400	1	300	30.1	997.9		Auto	2
			2	319.3	32.8	974.7		Auto	2
			3	307.8	31.7	972.4		Auto	2
			4	304.3	30.4	1002.6		Auto	2
			5	303.6	32.3	938.7		Auto	2
			6	321.7	32.1	1001.1		Auto	2
			7	306.3	31.8	963.2		Auto	2
			8	304.8	32	952.1		Auto	2
			9
			10
			Mean	308.475	31.65	975.338
			SD	7.78088	0.930438	23.7687
			%CV	2.52237	2.93977	2.43697
		450-550	1	540.5	41.5	1303		Auto	2
			2	509.3	39.8	1279		Auto	2
			3	524.4	40.6	1291.5		Auto	2
			4	514.5	40	1285.9		Auto	2
			5	526.6	40.7	1295.3		Auto	2
			6	496.4	40	1241.9		Auto	2
			7	528.3	40.3	1311.4		Auto	2
			8	531	41.2	1288.4		Auto	2
			9	542.5	40.8	1329.6		Auto	2
			10	529.4	40.8	1297.4		Auto	2
			Mean	524.29	40.57	1292.34
			SD	14.0844	0.547824	22.8022
			%CV	2.68637	1.35032	1.76441
		450-550	1	574.3	27	2127.8		Auto	1
			2	536	25.6	2092.7		Auto	1
			3	579.7	26.5	2188		Auto	1
			4	589.8	26.2	2247.2		Auto	1
			5	583.3	26.6	2195.3		Auto	1
			6	618.3	27.9	2213.5		Auto	1
			7	582.2	26.4	2207.2		Auto	1
			8	577	26.5	2181.3		Auto	1
			9	590	27.2	2172.8		Auto	1
			10	611.5	27.3	2241.5		Auto	1
			Mean	584.21	26.72	2186.73
			SD	22.2891	0.647731	47.6154
			%CV	3.81526	2.42414	2.17747
		450-550	1	483.8	28.2	1714.8		Auto	1
			2	443.6	27.2	1632.2		Auto	1
			3	424.3	26.8	1581.2		Auto	1
			4	424.3	26.1	1627.6		Auto	1
			5	440.5	26.6	1656.3		Auto	1
			6	395.1	24.7	1598.1		Auto	1
			7	428.3	26.4	1623.3		Auto	1
			8	451.3	27.9	1619.1		Auto	1
			9	437.5	26.9	1625.9		Auto	1
			10	441.2	26.9	1639.5		Auto	1
			Mean	436.99	26.77	1631.8
			SD	22.6625	0.968447	35.7938
			%CV	5.18605	3.61766	2.19351
		450-550	1	492.7	27.4	1796		Auto	2
			2	492.2	27.2	1809.9		Auto	2
			3	478.4	27.6	1732.3		Auto	2
			4	479.9	26.6	1801.8		Auto	2
			5	519	28.6	1816		Auto	2
			6	493.1	27.9	1765.6		Auto	2
			7	480.3	26.6	1808.1		Auto	2
			8	503.7	27.8	1811.6		Auto	2
			9	490.1	27.6	1773.6		Auto	2
			10	480.6	27.6	1741.6		Auto	2
			Mean	491	27.49	1785.65
			SD	12.7343	0.597123	30.5293
			%CV	2.59354	2.17215	1.7097
		450-550	1	481.2	41.2	1168.6		Auto	1
			2	489.9	40.2	1218.1		Auto	1
			3	498.1	40.4	1233		Auto	1
			4	471	39.3	1197.1		Auto	1
			5	463	38.7	1195.9		Auto	1
			6	485.1	40.6	1195.3		Auto	1
			7	461.1	39.7	1162.4		Auto	1
			8	489.1	40.1	1220.8		Auto	1
			9	463.6	39.4	1177.9		Auto	1
			10
			Mean	478.011	39.9556	1196.57
			SD	13.6768	0.760117	24.1832
			%CV	2.8612	1.90241	2.02105

## Sheet: 3.2.4.1 Inter-assay Muse
Inter-assay			4 blood samples with CD4 counts between 150-250 cells/µL						(aliquot prepared on 3 different time points and read on the same instrument)
			4 blood samples with CD4 counts between 300-400 cells/µL
			4 blood samples with CD4 counts between 450-550 cells/µL
				FacsCalibur (Trucount)											MUSE
Day	Sample	Category	Replicate	% LYC	% CD3	% CD4	% CD8	LYC A	CD3 A	CD4 A	CD8 A				CD4 T Cells (cells/µL)	CD4%	Lymphocytes (cells/µL)	Errors & Warnings	Auto or Manual gating	Device
		150-250	6h	20.14	81.49	16.14	60.67	1422.75	1159.33	229.66	863.11				234	16.3	1432.3		Auto	1
			24h	19.61	83.57	16.59	62.79	1409.3	1177.8	233.75	884.97				255.4	15.6	1636.4		Auto	1
			48h	19.55	82.24	16.23	61.78	1292.75	1063.12	209.76	798.64				240.1	16.9	1420.2		Auto	1																			CD4 category	Sample	Mean CD4 (cells/mm3)	%CV	%CV (CD4%)
			Mean	19.7667	82.4333	16.32	61.7467	1374.93	1133.42	224.39	848.907			Mean	243.167	16.2667	1496.3																						(CD4/mm3)			(CD4/mm3)
			SD	0.324705	1.05339	0.238118	1.06039	71.4899	61.5752	12.8339	44.8834			SD	11.0247	0.650641	121.481																						150 - 250	1	243.167	4.53379	3.99984
			%CV	1.64269	1.27787	1.45905	1.71733	5.19952	5.4327	5.71947	5.2872			%CV	4.53379	3.99984	8.11875																							2	191.95	13.4459	4.8766
																																								3	222.267	8.19606	2.48427
																																								4	195.433	1.61187	4.72915
		150-250	6h	32.75	79.85	16.33	60.45	1187.26	948.05	193.85	717.64				210.2	16.5	1270.4		Auto	1
			24h	33.56	81.07	16	63.04	1128.49	914.9	180.56	711.44				173.7	15.4	1130.8		Auto	1																			300 - 400	5	415.767	15.7127	6.29857
			48h	30.97	82.58	17.03	63.99	1089.96	900.11	185.59	697.51																													6	358.7	3.05749	3.65826
			Mean	32.4267	81.1667	16.4533	62.4933	1135.24	921.02	186.667	708.863			Mean	191.95	15.95	1200.6																							7	406.467	5.03814	2.81308
			SD	1.32493	1.36756	0.525959	1.83222	48.9996	24.549	6.7101	10.3094			SD	25.8094	0.777817	98.7121																							8	367.5	8.39274	1.28535
			%CV	4.08592	1.68488	3.19667	2.93187	4.31625	2.66541	3.5947	1.45436			%CV	13.4459	4.8766	8.2219
																																							450 -550	9	505.967	7.21363	3.87884
																																								10	536.933	4.89707	6.25961
		150-250	6h	38.08	67.94	21.02	45.71	1079.22	733.25	226.81	493.34				211.5	21.9	967.4		Auto	1																				11	525.533	11.0514	4.36113
			24h	38.2	69.09	20.91	47.69	1054.92	728.81	220.59	503.06				212	21.1	1004.9		Auto	1																				12	458.867	6.50845	3.7018
			48h	47.21	72.69	21.75	50.16	1014.87	737.72	220.76	509.02				243.3	20.9	1165.4		Auto	1
			Mean	41.1633	69.9067	21.2267	47.8533	1049.67	733.26	222.72	501.807			Mean	222.267	21.3	1045.9
			SD	5.23691	2.47807	0.456545	2.22949	32.4947	4.45501	3.54306	7.91478			SD	18.2171	0.52915	105.175																						150 - 250	Mean	213.204	6.94691	4.02247
			%CV	12.7223	3.54483	2.15081	4.65901	3.0957	0.607562	1.59082	1.57726			%CV	8.19606	2.48427	10.0559																						300 - 400	Mean	387.108	8.05026	3.51381
																																							450 -550	Mean	506.825	7.41762	4.55034
		150-250	6h	31.63	52.11	9.81	41.11	2008.73	1046.75	197.01	825.86				192.3	10.3	1872.6		Auto	2
			24h	31.4	51.19	9.33	40.66	2187.36	1119.69	204.09	889.4				198.6	9.5	2091.2		Auto	2
			48h	31.43	53.4	8.91	43.3	2126.8	1135.75	189.49	920.89				195.4	9.5	2055.8		Auto	2
			Mean	31.4867	52.2333	9.35	41.69	2107.63	1100.73	196.863	878.717			Mean	195.433	9.76667	2006.53
			SD	0.125033	1.11015	0.450333	1.41234	90.8448	47.4327	7.3011	48.4074			SD	3.15013	0.46188	117.332
			%CV	0.397099	2.12537	4.8164	3.38772	4.31028	4.3092	3.70872	5.50887			%CV	1.61187	4.72915	5.84752
		300-400	6h	29.95	59.56	23.15	34.61	1726.47	1028.29	399.73	597.54				377.7	23.2	1629.4		Auto	2
			24h	27.73	64.77	24.46	39.02	1580.94	1024.02	386.69	616.82				491.2	22.3	2198.8		Auto	2
			48h	28.35	64.99	24.9	39.48	1504.6	977.83	374.69	594.04				378.4	25.2	1502.3		Auto	2
			Mean	28.6767	63.1067	24.17	37.7033	1604	1010.05	387.037	602.8			Mean	415.767	23.5667	1776.83
			SD	1.14548	3.07347	0.91033	2.68876	112.719	27.982	12.5236	12.2671			SD	65.3281	1.48436	370.918
			%CV	3.99448	4.87028	3.76636	7.13136	7.02734	2.77037	3.23577	2.03503			%CV	15.7127	6.29857	20.8753
		300-400	6h	44.64	70.27	27.64	44.86	1408.82	990.01	389.35	632.02				351.3	27.3	1285.2		Auto	2
			24h	43.77	69.69	25.71	46.5	1491.46	1039.39	383.46	693.47				371.3	25.4	1460.5		Auto	2
			48h	42.91	71.29	26.42	47.56	1326.31	945.51	350.36	630.77				353.5	26.1	1352.5		Auto	2
			Mean	43.7733	70.4167	26.59	46.3067	1408.86	991.637	374.39	652.087			Mean	358.7	26.2667	1366.07
			SD	0.865005	0.810021	0.976166	1.36034	82.575	46.9611	21.0179	35.8445			SD	10.9672	0.960902	88.4339
			%CV	1.9761	1.15033	3.67118	2.93768	5.86111	4.73572	5.61392	5.49689			%CV	3.05749	3.65826	6.47362
		300-400	6h	12.85	53.62	40.32	12.89	990.82	531.27	399.47	127.71				387.1	43.3	894.1		Auto	2
			24h	13.19	53.64	41.09	12.48	893.29	479.18	367.05	111.5				427.9	44.2	967.1		Auto	2
			48h	12.46	52.03	37.96	14.04	938.61	488.36	356.27	131.77				404.4	41.8	967.9		Auto	2
			Mean	12.8333	53.0967	39.79	13.1367	940.907	499.603	374.263	123.66			Mean	406.467	43.1	943.033
			SD	0.365285	0.923815	1.63092	0.808723	48.8055	27.8056	22.4852	10.7247			SD	20.4784	1.21244	42.3794
			%CV	2.84638	1.73987	4.09882	6.15623	5.18708	5.56554	6.00785	8.67277			%CV	5.03814	2.81308	4.49394
		300-400	6h	16.24	72.78	34.07	38.56	1044.67	760.26	355.9	402.77				372.4	36.4	1022.6		Auto	1
			24h	17.41	71.64	33.36	38.05	1197.75	858.02	399.51	455.74				334.5	36.6	912.9		Auto	1
			48h	17.26	72.45	35.52	36.31	1105.4	800.86	392.69	401.42				395.6	37.3	1061.3		Auto	1
			Mean	16.97	72.29	34.3167	37.64	1115.94	806.38	382.7	419.977			Mean	367.5	36.7667	998.933
			SD	0.636632	0.5866	1.10092	1.1797	77.0824	49.1132	23.4586	30.9793			SD	30.8433	0.472582	76.9787
			%CV	3.75151	0.811454	3.20813	3.13417	6.90739	6.09058	6.12977	7.37644			%CV	8.39274	1.28535	7.70609
		450-550	6h	45.1	80.21	28.47	50.9	1812.58	1453.83	516.13	922.62				547.2	28.8	1899.2		Auto	2
			24h	46.04	82.01	28.71	52.39	1683.79	1380.84	483.44	882.18				477.8	26.9	1774.8		Auto	2
			48h	44.47	81.95	29.26	52.62	1745.37	1430.33	510.72	918.33				492.9	27	1828.6		Auto	2
			Mean	45.2033	81.39	28.8133	51.97	1747.25	1421.67	503.43	907.71			Mean	505.967	27.5667	1834.2
			SD	0.790084	1.02235	0.40501	0.933756	64.4155	37.2582	17.5219	22.2134			SD	36.4985	1.06927	62.3888
			%CV	1.74785	1.25611	1.40563	1.79672	3.68669	2.62074	3.4805	2.4472			%CV	7.21363	3.87884	3.40142
		450-550	6h	31.57	73.55	28.4	43.82	1805.73	1328.15	512.75	791.31				545.6	29.1	1877.1		Auto	1
			24h	32.97	73.82	27.31	44.95	1700.04	1254.97	464.34	764.1				557.8	29.4	1895.3			1
			48h	31.88	74.22	27.05	46.37	1784.42	1324.44	482.63	827.46				507.4	26.2	1939.4		Auto	1
			Mean	32.14	73.8633	27.5867	45.0467	1763.4	1302.52	486.573	794.29			Mean	536.933	28.2333	1903.93
			SD	0.735323	0.337095	0.716263	1.27775	55.8935	41.2213	24.4447	31.7849			SD	26.294	1.7673	32.0347
			%CV	2.28788	0.456377	2.59641	2.83649	3.16965	3.16473	5.02385	4.00168			%CV	4.89707	6.25961	1.68255
		450-550	6h	27.14	79.45	36.01	36.18	1422.24	1130.01	512.2	514.58				500.7	36.6	1366.8		Auto	1
			24h	28.61	76.08	33.61	37.28	1356.93	1032.34	456.13	505.86				484	35.7	1355.5		Auto	1
			48h	28.97	79.18	34.87	37.74	1363.2	1079.32	475.31	514.51				591.9	33.6	1763.1		Auto	1
			Mean	28.24	78.2367	34.83	37.0667	1380.79	1080.56	481.213	511.65			Mean	525.533	35.3	1495.13
			SD	0.969484	1.8726	1.2005	0.801582	36.0334	48.8467	28.4973	5.01441			SD	58.0786	1.53948	232.135
			%CV	3.43302	2.39351	3.44674	2.16254	2.60962	4.52052	5.92198	0.980047			%CV	11.0514	4.36113	15.526
		450-550	6h	28.05	82.3	29.81	54.9	1546.48	1272.73	461.01	849.02				438.9	29	1514.1		Auto	2
			24h	28.63	81	27.96	54.9	1600.52	1296.38	447.48	878.68				444.5	29	1534.2		Auto	2
			48h	28.26	82.88	28.89	55.4	1662.2	1377.62	480.24	920.8				493.2	30.9	1598.2		Auto	2
			Mean	28.3133	82.06	28.8867	55.0667	1603.07	1315.58	462.91	882.833			Mean	458.867	29.6333	1548.83
			SD	0.293655	0.962705	0.925005	0.288675	57.902	55.0169	16.4624	36.0698			SD	29.8651	1.09697	43.9181
			%CV	1.03716	1.17317	3.20218	0.524228	3.61195	4.18196	3.55629	4.08569			%CV	6.50845	3.7018	2.83556

## Sheet: 3.2.5 Carry-over Muse
Carry-over		5 batches : Blood sample 1 : CD4 > 600; blood sample 2 : CD4 100-300
		FacsCalibur (Trucount)											MUSE
Day	Sample	% LYC	% CD3	% CD4	% CD8	LYC A	CD3 A	CD4 A	CD8 A	Remarks			CD4 T Cells (cells/µL)	CD4%	Total Lymphocytes (cells/µL)	Errors & Warnings	Auto or Manual gating	Device
													710.8	35.6	1994		Auto	2
													735.1	36.8	1999.3		Auto	2						Sample	A mean CD4	B mean CD4	k	A mean CD4%	B mean CD4%	k
		40.54	82.06	12.69	68.93	1429.12	1172.67	181.32	985.06				167.3	13	1283.1		Auto	2							(cells/mm3)	(cells/mm3)
													160.2	12.1	1321.2		Auto	2						1	722.95	163.75	1.235	36.2	12.55	3.64372
												Carry-over:	1.235	3.64372	-5.61864									2	909.55	173.9	-1.95136	44.85	13.35	-2.26537
																								3	890.3	217.95	1.80276	43.65	24.2	5.91133
																								4	911.7	177.75	0.847914	43.5	15.65	1.03448
													951.8	45.1	2109.4		Auto	1						5	1040.85	146.2	-0.951749	41.7	8	-1.20846
													867.3	44.6	1943.3		Auto	1						6	1203.35	281	-0.467337	32.75	8.9	0.793651
		21.95	82.83	13.48	64.72	1365.42	1130.95	184.04	883.69				167.2	13	1288		Auto	1						Mean			0.0858702			1.31823
													180.6	13.7	1315.5		Auto	1						SD			1.44097			3.036
												Carry-over:	-1.95136	-2.26537	-4.38038									95% conf int			2.82429			5.95056
													908.5	43.4	2095.2		Auto	2
													872.1	43.9	1987.5		Auto	2
		16.73	65.18	24	40.7	1194.76	778.71	286.69	486.29				223.9	24.8	901.2		Auto	2
													212	23.6	897.2		Auto	2
												Carry-over:	1.80276	5.91133	0.366872
													905.8	42.5	2130.3		Auto	1
													917.6	44.5	2061.9		Auto	1
		20.14	81.49	16.14	60.67	1422.75	1159.33	229.66	863.11				180.9	15.8	1147.9		Auto	1
													174.6	15.5	1124.8		Auto	1
												Carry-over:	0.847914	1.03448	2.46505
		25.03	79.08	40.62	39.49	2641.97	2089.34	1073.27	1043.21				1027.6	42.1	2438.7		Auto	2
		24.96	79.63	39.95	40.05	2655.68	2114.63	1060.99	1063.55				1054.1	41.3	2551.6		Auto	2
		24.62	80.84	8.6	67.36	1831.27	1480.35	157.57	1233.52				141.9	7.8	1824.8		Auto	2
		25.38	79.47	7.87	66.8	1927.92	1532.05	151.64	1287.83				150.5	8.2	1843		Auto	2
	Carry-over:			2.27556	-2.09346			0.652114				Carry-over:	-0.951749	-1.20846	-2.56844
		41.81	85.17	31.95	51.18	3596.77	3063.4	1149.31	1840.83				1139.1	31.5	3615.9		Auto	1
		40.32	85.42	32.36	50.68	3702.74	3162.82	1198.35	1876.54				1267.6	34	3726.7		Auto	1
		30.16	88.12	9.49	76.32	3041.49	2680.02	288.71	2321.27				278.7	9	3113.7		Auto	1
		30.59	88.35	9.42	76.32	3106.27	2744.47	292.61	2370.68				283.3	8.8	3207.5		Auto	1
	Carry-over:			0.305144	0			-0.430587				Carry-over:	-0.467337	0.793651	-18.0663

## Sheet: 3.3 Agreement
	Agreement FACSCalibur Muse (device 1 and device 2)
			FACSCalibur TruCount										Calculation of absolute counts using values of CLKB (hematology lab)						MUSE
Sample ID	Day		% LYC	% CD3	% CD4	% CD8	LYC A	CD3 A	CD4 A	CD8 A	Remarks	Sample ID	WBC CLKB	LYC A CLKB	CD3 A CLKB	CD4 A CLKB	CD8 A CLKB		Sample ID	CD4 T Cells (cells/µL)	CD4%	Total Lymphocytes (cells/µL)	Errors & Warnings	Auto or Manual gating	Device
1			40.54	82.06	12.69	68.93	1429.12	1172.67	181.32	985.06			2.96	1.26	1033.96	159.894	868.518			158.6	12.5	1272.5		Auto	2
2			34.94	75.11	34.31	38.3	894.73	672	306.97	342.64			2.62	0.89	668.479	305.359	340.87			313.8	37	848.2		Auto	2
3			21.95	82.83	13.48	64.72	1365.42	1130.95	184.04	883.69			6.41	1.41	1167.9	190.068	912.552			165.8	13.1	1270.1		Auto	1													Raw data in Medcalc
4			29.95	59.56	23.15	34.61	1726.47	1028.29	399.73	597.54			5.5	1.68	1000.61	388.92	581.448			377.7	23.2	1629.4		Auto	2
5			44.64	70.27	27.64	44.86	1408.82	990.01	389.35	632.02			3.24	1.43	1004.86	395.252	641.498			351.3	27.3	1285.2		Auto	2										Bias calculation per CD4 category: see Medcalc for raw results
6			20.14	81.49	16.14	60.67	1422.75	1159.33	229.66	863.11			7.16	1.46	1189.75	235.644	885.782			234	16.3	1432.3		Auto	1
7			16.73	65.18	24	40.7	1194.76	778.71	286.69	486.29			7.27	1.22	795.196	292.8	496.54			267.9	23.9	1121		Auto	2													Low CD4		Middle CD4		High CD4
8			25.75	63.15	9.33	37.24	726.29	458.68	67.77	270.44			3.06	0.78	492.57	72.774	290.472			104.1	9.1	1141.9		Auto	1										Category (CD4 T cells/µL)			<200		200 - 500		>500
9			36.9	67.2	1.23	61.02	2072.39	1392.72	25.51	1264.54			6.01	2.31	1552.32	28.413	1409.56			52.2	2.2	2358	A01	Manual	1													(n = 52)		(n = 113)		(n=85)
10			38.21	47	19.94	26.46	2109.81	991.59	420.78	558.33			5,16	2,00	940	398.8	529.2			424.5	21.7	1953.1		Auto	2									Mean Absolute CD4 counts (cells/µL)				117 (SD 64)		372 (SD 82)		805 (SD 286)
11			25.25	72.8	36.71	36.16	2617.18	1905.22	960.71	946.37			9,61	2,42	1761.76	888.382	875.072			852.6	37.5	2271.3		Auto	1										Absolute bias (cells/µL)			3.6		-8.5		-3.7
12			37.35	80.11	39.8	38.32	2234.94	1790.34	889.51	856.47			6,51	2,59	2074.85	1030.82	992.488			853.2	40.1	2125.3		Auto	2											LOA		(-21,6;+28,9)		(-62;+45)		(-162;+154)
13			38.03	86.41	39.95	44.78	2592.87	2240.6	1035.9	1161.02			6,55	2,46	2125.69	982.77	1101.59			1020	42.2	2418.7		Auto	1											SD		12.9082		27.2959		-76.6837
14			23.51	70.71	38.11	31.48	1384.24	978.8	527.48	435.72			5,91	1,35	954.585	514.485	424.98			518.3	40.1	1294.1		Auto	2										Relative bias (%)			9.2		-2.6		-0.8
15			39.07	72.99	30.23	43.33	1706.12	1245.3	515.8	739.18			4,07	1,49	1087.55	450.427	645.617			517.1	31.5	1644		Auto	1											LOA		(-32,1;+50,4)		(-16,8;+11,6)		(-18,3;+16,7)
16			32.84	77.71	53.75	25.35	2019.95	1569.69	1085.75	512			6,11	2,01	1561.97	1080.38	509.535			1100.5	56	1963.9		Auto	1											SD		21.0714		7.2449		8.92857
17			52.98	79.06	43.05	33.39	2345.4	1854.32	1009.73	783.24			4,65	2,48	1960.69	1067.64	828.072			1427.7	44	3243.3		Auto	2									Mean CD4 percentages (%)				9,4 (SD 6,4)		23 (SD 8,7)		36 (SD 9,85)
18			28.48	77.17	49.22	31.68	2438.18	1881.67	1200.08	772.4			8,85	2,36	1821.21	1161.59	747.648			1259.8	50.7	2486		Auto	1										Absolute bias (%)			0.2		0.5		1
19			41.69	85	28.01	57.44	2934.04	2494.08	821.83	1685.43			7,16	2,87	2439.5	803.887	1648.53			849.1	28.6	2973.7		Auto	2											LOA		(-1,6;1,9)		(-2,2;+3,3)		(-2,4;+4,4)
20			36.65	79.06	34.66	42.99	2507.2	1982.08	869.08	1077.89			7,01	2,50	1976.5	866.5	1074.75			1084	35.1	3086.3		Auto	1											SD		0.867347		1.42857		1.73469
21			38.62	57.45	32.63	24.15	1876.07	1077.79	612.25	453.15			4,96	1,91	1097.3	623.233	461.265			663.7	32.3	2057.9		Auto	2										Relative bias (%)			8.2		1.6		2.6
22			20.94	71.66	16.55	54.86	2113.7	1514.68	349.86	1159.65			10,39	2,28	1633.85	377.34	1250.81			309.9	14.9	2073.4		Auto	1											LOA		(-28,7;+45)		(-9;+12,1)		(-6;+11,1)
23			47.84	57.2	27.22	29.5	3017.9	1726.14	821.41	890.34			5,43	2,51	1435.72	683.222	740.45			798.2	27.7	2877.1		Auto	2											SD		18.7755		5.35714		4.33673
24			17.83	76.78	43.19	30.95	1128.43	866.42	487.39	349.21			6,09	1,08	829.224	466.452	334.26			444	47.6	933		Auto	2									LOA = Limits of agreement
25			11.74	73.04	43.47	27.48	791.76	578.32	344.21	217.57			6,61	0,89	650.056	386.883	244.572			460.2	51.2	898.4		Auto	1									SD = standard deviation
26			43.3	84.26	19.29	58.9	4230.81	3564.74	816.27	2491.84			9,02	3,81	3210.31	734.949	2244.09			932.5	20.3	4582.8		Auto	1
27			40.27	54.47	28.67	25.52	3115.65	1697.08	893.26	795.14			7,52	3,06	1666.78	877.302	780.912			1216.1	30.1	4042.4		Auto	2
28			32.75	69.46	31.95	36.62	2005.83	1393.3	640.83	734.54			5,84	1,92	1333.63	613.44	703.104			566.3	34	1666.3		Auto	1
29			41.53	80.93	38.91	39.39	2808.09	2272.49	1092.61	1106.16			6,49	2,66	2152.74	1035.01	1047.77			1004.2	40.2	2495.4		Auto	1
30			33.48	77.38	25.37	41.97	2094.35	1620.55	531.33	879.02			6,27	2,01	1555.34	509.937	843.597			511.5	26.2	1954.8		Auto	2
31			24.56	66.91	29.73	34.22	1904.59	1274.38	566.18	651.77			7,89	1,84	1231.14	547.032	629.648			585.7	30.5	1919.1		Auto	2
32			27.28	74.43	33.4	38.27	1344.75	1000.86	449.19	514.58			4,73	1,18	878.274	394.12	451.586			451.6	33	1369.5		Auto	2
33			22.05	82.49	30.46	51.62	1315.42	1085.07	400.66	679.04			5,96	1,35	1113.62	411.21	696.87			362.7	30.1	1205		Auto	1
34			41.02	84.07	46.7	34.35	2081.8	1750.21	972.27	715.17			4,94	2,03	1706.62	948.01	697.305			908.8	49.2	1848		Auto	1
35			60.48	74.04	32.17	39.99	3503.59	2593.95	1127.06	1401.12			5,81	3,44	2546.98	1106.65	1375.66			1195.5	36.1	3311.5		Auto	2
36			34.76	73.41	37.87	32.77	2028.37	1488.93	768.19	664.73			6,16	2,15	1578.31	814.205	704.555			688.8	35.4	1943.2		Auto	1
37			34.61	77.78	42.52	32.53	2173.24	1690.44	923.99	707.05			6,18	2,10	1633.38	892.92	683.13			953	47.4	2008.9		Auto	1
38			26.32	77.03	36.26	33.97	2077.65	1600.35	753.33	705.69			7,97	2,09	1609.93	757.834	709.973			766	37.6	2038.3		Auto	2
39			29.45	69.19	35.98	32.87	2973.11	2057.17	1069.71	977.33			10,07	3,00	2075.7	1079.4	986.1			1042.8	36.4	2867.2		Auto	1
40			29.94	83.47	25.47	54.64	1817.4	1516.91	462.85	993.03			5,05	1,60	1335.52	407.52	874.24			423.4	26.6	1589.6		Auto	2
41			24.26	84	32.51	51.66	1527.8	1283.39	496.72	789.19			6,27	1,59	1335.6	516.909	821.394			470.4	32.1	1464.1		Auto	1
42			41.9	79.89	33.51	44.78	2730.32	2181.35	914.96	1222.69			6,26	2,67	2133.06	894.717	1195.63			945.3	35	2700.2		Auto	2
43			41.4	68.04	26.06	39.09	2220.96	1511.25	578.75	868.13			5,57	2,19	1490.08	570.714	856.071			616.2	27.5	2243.5		Auto	2
44			27.18	55.31	26.37	27.84	1285.86	711.19	339.08	357.95			4,88	1,40	774.34	369.18	389.76			306.6	25.7	1195.2		Auto	2
45			38.13	82.16	31.78	43.67	2600.59	2136.7	826.47	1135.73			7,06	2,62	2152.59	832.636	1144.15			831.8	32.6	2549.8		Auto	1
46			42.81	72.36	37.06	35.14	3116.75	2255.27	1155.09	1095.18			7,10	2,95	2134.62	1093.27	1036.63			1074.4	36.2	2970.7		Auto	1
47			47.96	73.82	31.29	40.8	2992.33	2208.87	936.41	1220.73			6,08	2,80	2066.96	876.12	1142.4			881.8	31.9	2760.7		Auto	2
48			37.02	76.29	25.88	50.24	3151.66	2404.55	815.67	1583.53			8,80	3,19	2433.65	825.572	1602.66			814.1	26.9	3026.9		Auto	1
49			34	78.12	41.14	35.34	1711.86	1337.33	704.29	604.98			5,16	1,70	1328.04	699.38	600.78			687.3	41.2	1669.5		Auto	1
50			28.1	77.56	41.93	35.41	1558.46	1208.7	653.44	551.79			5,49	1,53	1186.67	641.529	541.773			635.2	45.8	1388		Auto	2
51			28.05	62.97	43.51	16.28	1443.7	909.07	628.16	235.09			5,27	1,45	913.065	630.895	236.06			677.2	53.3	1271.7		Auto	1
52			23.55	58.58	29.79	29.7	2947.03	1726.5	878.06	875.22			12,64	2,79	1634.38	831.141	828.63			895.7	30.3	2955.9		Auto	2
53			21.86	74.5	38.43	34.93	2230.69	1661.77	857.22	779.18			10,14	2,15	1601.75	826.245	750.995			796	38.4	2073.9		Auto	1
54			37.87	75.84	26.57	46.35	1860.86	1411.36	494.45	862.43			4,67	1,73	1312.03	459.661	801.855			446.4	26.9	1661.1		Auto	2
55			38.87	75.14	43.08	33.42	2201.67	1654.41	948.44	735.8			5,29	2,09	1570.43	900.372	698.478			907.6	44	2061		Auto	1
56			47.08	84.32	23.34	57.56	2830	2386.19	660.6	1628.95			5,71	2,64	2226.05	616.176	1519.58			525	21.2	2482.3		Auto	2
57			33.93	82.29	30.38	51.01	2559.7	2106.49	777.64	1305.68			7,10	2,36	1942.04	716.968	1203.84			659.8	28.5	2314.1		Auto	1
58			43.86	84.48	44.14	39.44	2091.8	1767.24	923.37	825.04			4,90	2,19	1850.11	966.666	863.736			888.3	45.7	1944.5		Auto	1
59			33.15	70.51	31.05	38.86	3367.06	2374.07	1045.45	1308.55			9,09	2,89	2037.74	897.345	1123.05			945.7	33.2	2851.4		Auto	2
60			44.92	82.12	46.02	34.48	3110.52	2554.27	1431.46	1072.42			6,61	2,89	2373.27	1329.98	996.472			1356.8	48.1	2819.4		Auto	1
61			41.34	51.82	29.13	21.61	3198.99	1657.58	931.76	691.28			7,26	3,04	1575.33	885.552	656.944			905	30	3015.2		Auto	2
62			45.83	75.91	17.38	58.02	2242.16	1701.94	389.67	1300.89			4,89	2,14	1624.47	371.932	1241.63			406	19.1	2127.1		Auto	1
63			33.32	91.72	8.57	81.61	1632.54	1497.39	139.89	1332.24			5,25	1,75	1605.1	149.975	1428.17			138.2	8	1729.7		Auto	2
64			45.59	89.55	39.99	48.77	2586.48	2316.07	1034.4	1261.38			5,71	2,66	2382.03	1063.73	1297.28			1015	38.1	2662.7		Auto	1
65			46.95	83.46	26.14	56.72	3154.8	2633	824.53	1789.53			7,04	3,21	2679.07	839.094	1820.71			781.9	26.5	2954.3		Auto	2
66			32.99	80.47	30.69	46.02	1878.9	1511.91	576.7	864.58			5,90	1,97	1585.26	604.593	906.594			602.9	32.1	1879.1		Auto	1
67			37.83	82.98	43.67	38.46	1948.34	1616.64	850.93	749.24			5,09	1,80	1493.64	786.06	692.28			837.8	48	1745.4	A01	Manual	2
68			37.56	70.7	26.14	44.98	2801.54	1980.73	732.34	1260.03			7,50	2,66	1880.62	695.324	1196.47			777.2	26.7	2911		Auto	1
69			51.26	78.33	43.83	36.93	5152.9	4036.08	2258.37	1902.88			10,47	5,32	4167.16	2331.76	1964.68			2311.4	43.9	5264		Auto	2
70			46.1	89.92	56.29	34.8	2659.75	2391.55	1497.22	925.5			5,89	2,69	2418.85	1514.2	936.12			1478.4	57.1	2586.9		Auto	1
71			47.31	60.78	11.7	45.25	1665.43	1012.18	194.83	753.67			3,84	1,73	1051.49	202.41	782.825			199.9	12.6	1585.8		Auto	2
72			27.99	73.22	43.11	30.52	1086.35	795.46	468.32	331.55			3,92	1,10	805.42	474.21	335.72			461.2	44.9	1027.6		Auto	1
73			10.12	78.3	43.98	33.78	868.56	680.11	381.95	293.42			8,91	0,96	751.68	422.208	324.288			427.2	48.4	883.4		Auto	2
74			38.24	75.9	8.36	66.65	2231.69	1693.78	186.48	1487.37			6.12	2,39	1814.01	199.804	1592.94			169.2	7.1	2381.9		Auto	1
75			32.43	77.18	22.1	51.75	1603.59	1237.59	354.4	829.87			5.06	1,71	1319.78	377.91	884.925			374.8	21.8	1720.6		Auto	1
76			33.76	70.47	21.82	50.04	2385.08	1680.87	520.38	1193.48			7,14	2,29	1613.76	499.678	1145.92			563.9	23.3	2423.7		Auto	2
77			65.54	90.85	8.37	77.01	3735.89	3393.96	312.81	2876.99			5,47	3,47	3152.49	290.439	2672.25			280.2	7.9	3563.1		Auto	1
78			25.95	71.08	28.77	39.6	1708.01	1214.06	491.44	676.32			7,18	1,75	1243.9	503.475	693			487.4	30.2	1612.3		Auto	2
79			21.65	67.64	12.67	49.97	568.44	384.47	72.03	284.07			2,79	0,49	331.436	62.083	244.853			75.4	13.1	575	W01	Manual	1
80			15.93	76.3	29.47	44.91	1308.34	998.25	385.58	587.61			8,69	1,23	938.49	362.481	552.393			380.5	30.1	1264.5		Auto	2
81			40.08	69.65	3.27	59.93	1613.98	1124.14	52.81	967.27			4,11	1,59	1107.44	51.993	952.887			53.7	3.7	1438.2	A01	Manual	1
82			20.89	55.94	0.74	52.94	1137.54	636.38	8.37	602.26			6,01	1,18	660.092	8.732	624.692			12.8	1.2	1110.3	A01	Manual	2
83			42.57	68.44	8.1	57.03	1782.2	1219.78	144.44	1016.43			4,46	1,68	1149.79	136.08	958.104			157.8	8.9	1777		Auto	1
84			43.54	79.32	22.34	54.71	2030.81	1610.83	453.76	1111.1			5,25	2,14	1697.45	478.076	1170.79			504.4	23	2197.2		Auto	2
85			23.38	78.69	15.78	62.8	2576.57	2027.61	406.65	1617.96			10,92	2,65	2085.28	418.17	1664.2			383.5	15	2558.2		Auto	1
86			22.52	80.92	34.66	41.23	1903.31	1540.08	659.6	784.69			8,08	1,91	1545.57	662.006	787.493			576.5	34.6	1665.1		Auto	2
87			26.29	56.15	20.62	34.67	1474.3	827.84	303.93	511.17			5,71	1,55	870.325	319.61	537.385			287.7	21.3	1353.8		Auto	1
88			47.42	68.93	38.27	27.69	1651.16	1138.07	631.88	457.14			3,60	1,67	1151.13	639.109	462.423			621.4	38.9	1596.7		Auto	1
89			27.68	77.67	63.6	13.6	1917.41	1489.29	1219.42	260.72			6,79	1,84	1429.13	1170.24	250.24			1136.7	65.5	1736.4		Auto	2
90			30	74.44	17.61	56.26	2499.44	1860.56	440.18	1406.11			8,18	2,31	1719.56	406.791	1299.61			435.9	17.8	2442.8		Auto	1
91			31.5	86.58	31.71	53.81	1465.05	1268.5	464.61	788.38			4,42	1,34	1160.17	424.914	721.054			418.3	31.3	1335.6		Auto	2
92			21.34	76.09	56.84	20.61	2240.94	1705.19	1273.74	461.88			10,18	2,04	1552.24	1159.54	420.444			1202	58.3	2062.9		Auto	1
93			45.7	83.48	5.68	76.71	2564.05	2140.5	145.71	1966.97			5,77	2,49	2078.65	141.432	1910.08			150.3	6.1	2445.7		Auto	2
94			15.21	85.42	27.52	56.64	1503.57	1284.35	413.8	851.6			10,14	1,56	1332.55	429.312	883.584			442.3	30.6	1445.9	A01	Manual	1
95			34.75	71.61	26.03	47.07	1948.9	1395.52	507.29	917.39			5,75	1,98	1417.88	515.394	931.986			458.3	25.8	1777.9		Auto	2
96			12.84	73.09	42.07	33.03	1097.8	802.35	461.88	362.66			9,12	1,16	847.844	488.012	383.148			473.2	46.2	1023.9		Auto	2
97			30.68	81.2	32.62	47.79	1677.58	1362.25	547.18	801.79			5,68	1,69	1372.28	551.278	807.651			536	32.4	1655.2		Auto	1
98			39.46	79.15	25.05	52.08	2095.57	1658.57	524.84	1091.39			5,50	2,32	1836.28	581.16	1208.26			583.5	27.5	2122.8		Auto	1
99			9.21	68.16	20.06	47.42	515.55	351.39	103.43	244.49			5,77	0,56	381.696	112.336	265.552			90.8	18.4	494.8	W01	Auto	2
100			44.59	86.1	3.71	76.31	2541.08	2187.96	94.31	1939.18			5,58	2,41	2075.01	89.411	1839.07			103.1	4	2555.8	A01	Manual	1
101			20.92	54.55	2.66	45.76	1287.64	702.47	34.27	589.27			6,38	1,38	752.79	36.708	631.488			35.3	3.2	1101.4	A01	Manual	1
102			35.97	77.63	43.5	34.76	1337.32	1038.12	581.78	464.8			3,78	1,33	1032.48	578.55	462.308			642.4	45.4	1416.2		Auto	1
103			33.31	57.93	31.65	23.53	1534.59	888.95	485.66	361.15			4,41	1,52	880.536	481.08	357.656			472.5	33.3	1419.4		Auto	2
104			20.64	75.88	44.74	30.47	1340.36	1017.01	599.74	408.44			6,72	1,34	1016.79	599.516	408.298			592.4	44.6	1328.5		Auto	1
105			28.37	79.47	27.5	50.61	1278.76	1016.18	351.68	647.12			4,78	1,32	1049	363	668.052			368.9	29.2	1263.8		Auto	1
106			20.52	78.89	41.25	35.36	996.88	786.39	411.18	352.49			4,86	0,99	781.011	408.375	350.064			388.2	41.8	928.5		Auto	2
107			23.84	86.15	26.16	55.06	1524.27	1313.18	398.68	839.27			6,54	1,53	1318.1	400.248	842.418			389.6	27.3	1427.9		Auto	1
108			20.57	77.22	1.23	65.51	849.86	656.24	10.49	556.72			4,62	1,04	803.088	12.792	681.304			16.3	1.5	1066.3	A01	Manual	2
109			37.69	77.95	29.09	47.5	1232.18	960.51	358.41	585.27			3,41	1,25	974.375	363.625	593.75			395	32.2	1227.2		Auto	1
110			40.9	56.65	17.49	37.01	2099.29	1189.17	367.22	776.93			5,33	2,01	1138.66	351.549	743.901			358.3	17.1	2091.4		Auto	2
111			25.22	80.65	7.78	67.54	1979.94	1596.8	153.94	1337.2			7,21	1,94	1564.61	150.932	1310.28			163.9	8.4	1942.6		Auto	1
112			29.8	64.02	35.2	28.31	1402.38	897.8	493.63	396.97			4,67	1,40	896.28	492.8	396.34			460	36.4	1264.8		Auto	2
113			25	79.3	40.6	39.35	2733.67	2167.79	1109.76	1075.69			10,84	2,69	2133.17	1092.14	1058.52			1078.5	41.9	2576.9		Auto	1
114			21	76.92	32.21	42.86	1831.92	1409.12	590.11	785.24			9,05	1,98	1523.02	637.758	848.628			569.6	33.1	1718.7		Auto	1
115			19.23	71.73	5.5	64.31	733.1	525.83	40.33	471.43			3,73	0,77	552.321	42.35	495.187			44.1	6.4	688.7	W01	Auto	1
116			17.62	80.14	34.34	44.76	446.47	357.8	153.3	199.82			2,62	0,39	312.546	133.926	174.564			140.3	31.4	447	W01	Auto	2
117			30.42	63.71	13.28	45.96	1491.45	950.22	198.04	685.43			5,03	1,46	930.166	193.888	671.016			196.4	13.7	1433.2		Auto	1
118			43.88	70.18	33.87	29.31	1943.86	1364.19	658.32	569.73			4,62	2,06	1445.71	697.722	603.786			651.7	36.9	1765.5		Auto	2
119			36.45	75.82	29.35	42.56	2378.78	1803.56	698.21	1012.31			6,69	2,32	1759.02	680.92	987.392			650.8	28.8	2258.9		Auto	1
120			34.22	76.54	19.27	53.43	1692.21	1295.19	326.09	904.2			4,58	1,63	1247.6	314.101	870.909			313.3	19.2	1630.5		Auto	1
121			39.67	57.43	15.02	41.11	2512.06	1442.8	377.31	1032.73			5,92	2,27	1303.66	340.954	933.197			360.1	15.2	2361.5		Auto	2
122			56.71	70.27	17.97	50.74	2912.37	2046.55	523.41	1477.66			5,18	2,98	2094.05	535.506	1512.05			535.9	18.7	2864.5		Auto	2
123			23.47	69.31	22.82	46.2	1165.2	807.6	265.85	538.29			4,95	1,21	838.651	276.122	559.02			273.1	24.4	1120.9		Auto	1
124			44.29	52.65	12.8	39.43	2093.81	1102.44	267.97	825.56			5,19	2,26	1189.89	289.28	891.118			279.2	13.8	2020.2		Auto	2
125			51.19	82.71	15.78	65.55	2502.51	2069.86	394.98	1640.38			4,91	2,46	2034.67	388.188	1612.53			344.8	14.9	2321.4		Auto	1
126			33.84	57.73	26.12	28.44	1445.42	834.5	377.51	411.08			4,14	1,40	808.22	365.68	398.16			373.3	27.5	1355.1		Auto	2
127			28.15	73.18	29.21	38.79	1341.63	981.79	391.89	520.41			5,02	1,40	1024.52	408.94	543.06			411.4	29	1416.7		Auto	1
128			23.43	75.41	31.99	41.32	1110.35	837.34	355.16	458.8			4,90	1,14	859.674	364.686	471.048			344.4	31.9	1078.4		Auto	2
129			32.11	74.66	23.79	45.69	2638.88	1970.13	627.69	1205.58			7,96	2,60	1941.16	618.54	1187.94			592.1	23.3	2545.5		Auto	1
130			29.2	81.46	39.19	39.06	2033.6	1656.5	796.95	794.28			6,47	1,92	1564.03	752.448	749.952			787.8	39.3	2004.4		Auto	2
131			37.51	67.33	22.6	43.03	1148.66	773.43	259.6	494.31			2,82	1,05	706.965	237.3	451.815			212	21.8	972.8		Auto	2
132			40.77	75.99	24.56	50.25	1800.56	1368.19	442.3	904.86			4,34	1,95	1481.8	478.92	979.875			414.5	24.2	1713		Auto	1
133			42.76	73.78	13.12	59.86	1368.61	1009.81	179.56	819.21			3,61	1,57	1158.35	205.984	939.802			200.6	13.3	1509.9		Auto	1
134			38.33	79.7	10.47	67.97	1656.08	1319.86	173.33	1125.66			4,58	1,71	1362.87	179.037	1162.29			198	11.4	1743.3		Auto	2
135			45.67	62.57	30.36	30.74	1439.87	900.99	437.19	442.57			3,26	1,48	926.036	449.328	454.952			446	32.5	1371.4		Auto	1
136			21.51	55.26	1.92	48.74	1396.94	771.93	26.86	680.93			6,54	1,33	734.958	25.536	648.242			39.7	3	1317.1	A01	Manual	1
137			33.82	83.97	13.56	68.23	2565.06	2153.8	347.94	1750.14			8,35	2,79	2342.76	378.324	1903.62			327.4	13.4	2444.2		Auto	2
138			45.1	80.21	28.47	50.9	1812.58	1453.83	516.13	922.62			4,09	1,82	1459.82	518.154	926.38			547.2	28.8	1899.2		Auto	2
139			31.57	73.55	28.4	43.82	1805.73	1328.15	512.75	791.31			6,03	1,84	1353.32	522.56	806.288			545.6	29.1	1877.1		Auto	1
140			12.85	53.62	40.32	12.89	990.82	531.27	399.47	127.71			7,61	0,89	477.218	358.848	114.721			387.1	43.3	894.1		Auto	2
141			32.42	81.46	6.53	68.4	1037.18	844.92	67.74	709.43			3,67	1,08	879.768	70.524	738.72			55.8	5.4	1036.9		Auto	1
142			34.28	57.53	20.24	37.29	1564.14	899.87	316.58	583.3			4,81	1,58	908.974	319.792	589.182			313.7	20.9	1501.9		Auto	2
143			45.24	73.05	19.3	50.86	1703.75	1244.6	328.82	866.55			4,32	1,87	1366.03	360.91	951.082			363.8	20.1	1810.7		Auto	2
144			22.11	73.77	38.73	34.18	1330.45	981.45	515.27	454.78			6,20	1,32	973.764	511.236	451.176			520.3	41.3	1259.7		Auto	1
145			39.87	78.1	18.24	59.03	2179.87	1702.56	397.6	1286.69			6,06	2,47	1929.07	450.528	1458.04			415.1	18.3	2268		Auto	1
146			29.74	83.44	28.93	54.7	2275.17	1898.43	658.2	1244.62			7,93	2,32	1935.81	671.176	1269.04			693.4	29.6	2345.4		Auto	1
147			31.9	78.18	34.51	42.85	1497.7	1170.97	516.87	641.73			5,35	1,67	1305.61	576.317	715.595			588.8	34.9	1685.8		Auto	1
148			38.11	70.51	19.87	48.98	2094	1476.49	416.01	1025.58			5,76	2,02	1424.3	401.374	989.396			383.9	19.6	1962.1		Auto	1
149			37.89	66.76	36.22	29.23	1664.66	1111.25	602.9	486.6			4,83	1,71	1141.6	619.362	499.833			668.2	36.2	1844.2		Auto	2
150			36.25	55.87	19.57	35.66	2351.67	1313.97	460.33	838.53			6,61	2,32	1296.18	454.024	827.312			483.1	20.9	2316.8		Auto	2
151			42.55	69.38	41.17	22.36	1107.09	768.13	455.75	247.5			2,84	1,24	860.312	510.508	277.264			491.4	41.7	1179.2		Auto	1
152			37.53	78.05	19.18	58.22	2082.61	1625.48	399.43	1212.49			6,19	2,20	1717.1	421.96	1280.84			424.8	19.5	2184.1		Auto	1
153			24.17	55.88	20.77	32.34	1860.98	1039.9	386.61	601.93			8,19	2,02	1128.78	419.554	653.268			397.2	21.7	1829.1		Auto	1
154			30.92	80.69	29.06	49.2	1483.62	1197.18	431.1	729.92			4,82	1,44	1161.94	418.464	708.48			393.3	28.6	1375.7		Auto	2
155			34.81	72.23	28.38	43.08	1439.53	1039.84	408.57	620.16			4,02	1,29	931.767	366.102	555.732			405.9	29.8	1361.4		Auto	2
156			42.39	84.87	32.6	50.01	3701.98	3141.88	1206.9	1851.47			9,88	4,21	3573.03	1372.46	2105.42			1139.1	31.5	3615.9		Auto	1
157			30.41	88.7	9.58	76.39	2879.26	2554.01	275.93	2199.47			9,92	3,00	2661	287.4	2291.7			257.8	8.8	2924.8		Auto	2
158			34.05	72.36	17.59	51.92	1588.59	1149.46	279.48	824.73			4,96	1,64	1186.7	288.476	851.488			257	16.2	1584.7		Auto	1
159			38.05	80.03	15.95	61.56	1935.97	1549.41	308.87	1191.71			4,91	1,88	1504.56	299.86	1157.33			307.1	16.5	1856		Auto	1
160			52.76	66.9	19.07	47.65	2336.65	1563.29	445.65	1113.49			4,68	2,39	1598.91	455.773	1138.84			398	18.9	2107.2		Auto	1
161			45.04	52.42	20.54	31.85	2229.29	1168.57	457.82	710.12			5,11	2,23	1168.97	458.042	710.255			422.2	20.9	2021.2		Auto	2
162			31.61	68.76	21.43	50.09	1796.76	1235.47	384.98	899.97			6,31	1,97	1354.57	422.171	986.773			415.1	23.6	1761.1		Auto	1
163			12.98	56.03	4.94	47.94	422.11	236.51	20.87	202.36			3,48	0,35	196.105	17.29	167.79			24.9	6.5	381.7	A01; W01	Manual	2
164			59.54	78.08	19.82	53.09	2327.01	1816.86	461.18	1235.35			4,33	2,34	1827.07	463.788	1242.31			543.6	20.7	2621.9		Auto	1
165			36.06	80.2	16.59	62.83	1222.59	980.55	202.86	768.14			3,29	1,18	946.36	195.762	741.394			207	17.6	1174.2		Auto	1
166			22.99	65.91	23.96	38.53	1689.28	1113.42	404.81	650.95			7,34	1,73	1140.24	414.508	666.569			393.1	24	1636.4		Auto	2
167			18.19	66.96	22.97	38.47	927.91	621.3	213.13	357.01			5,07	0,96	642.816	220.512	369.312			210	24.5	858.3		Auto	1
168			30.85	87.43	34.59	48.77	1196.68	1046.23	413.94	583.68			3,86	1,15	1005.44	397.785	560.855			405.6	33.5	1210.2		Auto	2
169			38.48	55.63	19.1	35.91	2291.86	1274.91	437.65	823			6,57	2,36	1312.87	450.76	847.476			448.3	18	2489.9		Auto	1
170			42.05	72.33	19.39	50.26	2897.52	2095.83	561.94	1456.18			7,21	3,06	2213.3	593.334	1537.96			554.1	18.4	3008.7		Auto	1
171			42.51	71.07	8.93	58.72	2502.17	1778.37	223.37	1469.21			5,94	2,49	1769.64	222.357	1462.13			228.1	9.7	2349.9		Auto	2
172			19.84	89.31	74.53	13.51	1488.35	1329.29	1109.22	201.15			7,69	1,75	1562.93	1304.28	236.425			1049.9	73.4	1431.3		Auto	1
173			27.14	79.45	36.01	36.18	1422.24	1130.01	512.2	514.58			5,21	1,39	1104.36	500.539	502.902			500.7	36.6	1366.8		Auto	1
174			32.75	79.85	16.33	60.45	1187.26	948.05	193.85	717.64			3,78	1,19	950.215	194.327	719.355			210.2	16.5	1270.4		Auto	1
175			23.19	70.51	23.66	45.47	1725.81	1216.79	408.24	784.75			7,60	1,85	1304.44	437.71	841.195			391.8	23.7	1654.1		Auto	2
176			31.91	53.69	22.54	27.53	2135.52	1146.47	481.41	587.94			6,29	1,94	1041.59	437.276	534.082			434.5	23.1	1882.9		Auto	1
177			20.27	85.73	21.9	64.45	2255.47	1933.6	493.93	1453.58			10.63	2.12	1817.48	464.28	1366.34			461.5	21.1	2188.1		Auto	2
178			15.03	57.92	25.89	31.42	1439.41	833.67	372.64	452.32			10,01	1,60	926.72	414.24	502.72			315.1	23.4	1343.8		Auto	1
179			29.73	56.39	22.9	30.47	1118.1	630.52	256.1	340.67			4,14	1,20	676.68	274.8	365.64			264.9	25.1	1056.8		Auto	1
180			22.12	76.89	21.78	53.73	920.77	707.95	200.51	494.73			4,12	0,91	699.699	198.198	488.943			199.7	21.9	913.4		Auto	2
181			26.98	68.67	5.97	60.17	1266.3	869.52	75.64	761.93			4,85	1,22	837.774	72.834	734.074			82.4	6.1	1361.1		Auto	2
182			27.87	93.05	30.05	56.36	1376.58	1280.89	413.73	775.84			4,77	1,35	1256.18	405.675	760.86			398.2	29.7	1341.4		Auto	1
183			34.04	73.51	19.21	48.4	1836.22	1349.82	352.82	888.78			5,39	1,86	1367.29	357.306	900.24			340.3	18.8	1808.3		Auto	2
184			41.88	82.66	6.33	75.22	4019.4	3322.54	254.42	3023.2			8,93	3,65	3017.09	231.045	2745.53			262.1	6.9	3824.3		Auto	2
185			22.05	77.2	29.58	47.25	1174.74	906.94	347.54	555.04			5,34	1,20	926.4	354.96	567			342.7	31.4	1091.4		Auto	1
186			45.74	87.29	16.52	67.3	2501.23	2183.32	413.17	1683.23			5,56	2,51	2190.98	414.652	1689.23			409.2	17.1	2398.4		Auto	2
187			32.59	79.93	24.68	53.92	2356.62	1883.71	581.62	1270.75			6,86	2,12	1694.52	523.216	1143.1			510.2	25.3	2016.4		Auto	1
188			19.29	61.64	29.43	29.22	1689.06	1041.07	497.11	493.54			8,61	1,70	1047.88	500.31	496.74			486.8	30.9	1574.6		Auto	2
189			18.14	69.65	9.6	58.72	1245.06	867.22	119.47	731.08			6,64	1,33	926.345	127.68	780.976			109.6	9.4	1169.8		Auto	1
190			33.38	71.84	12.21	57.49	1636.11	1175.35	199.8	940.6			4,75	1,50	1077.6	183.15	862.35			200.4	12.4	1618.4		Auto	2
191			20.72	87.12	42.01	52.23	1362.91	1187.32	572.56	711.92			6,31	1,31	1141.27	550.331	684.213			510.7	38.8	1316.4		Auto	2
192			54.21	66.64	5.17	60.32	5565.99	3709.2	287.92	3357.44			9,45	4,97	3312.01	256.949	2997.9			263.1	5.3	4989.4		Auto	1
193			25.98	83.6	55.34	27.17	1352.62	1130.75	748.54	367.52			5,47	1,46	1220.56	807.964	396.682			772.6	59.7	1294.5		Auto	1
194			28.52	80.81	14.12	66.24	1565.86	1265.33	221.03	1037.15			4,93	1,52	1228.31	214.624	1006.85			222.3	13.9	1600.4		Auto	1
195			18.02	82.22	0.91	72.39	912.5	750.22	8.29	660.59			4,85	1,01	830.422	9.191	731.139			19.2	1.9	989.1	A01	Manual	1
196			31.35	66.07	38.19	20.68	1649.62	1089.95	629.98	341.2			5,11	1,61	1063.73	614.859	332.948			589.4	40.5	1456.5		Auto	2
197			36.63	79.97	5.75	74.66	4389.95	3510.85	252.21	3277.69			11,97	4,18	3342.75	240.35	3120.79			234	6	3920.9		Auto	2
198			40.79	81.08	44.15	36.98	2147.64	1741.22	948.09	794.12			5,31	2,10	1702.68	927.15	776.58			949	47.1	2014.3		Auto	1
199			25.03	78.82	26.79	46.45	1860.74	1466.54	498.5	864.4			7,31	1,85	1458.17	495.615	859.325			502.9	27.8	1808.1		Auto	1
200			10.34	59.17	30.61	28.89	1180.27	698.33	361.29	340.97			11,39	1,17	692.289	358.137	338.013			349.1	32	1089.7		Auto	2
201			31.68	78.22	21.82	54.63	1760.05	1376.72	383.99	961.46			5,70	1,89	1478.36	412.398	1032.51			378	22.1	1710.4		Auto	1
202			22.19	86.9	30.84	55.97	1476.39	1282.99	455.34	826.33			6,91	1,53	1329.57	471.852	856.341			432.2	31.2	1387.2		Auto	2
203			56.29	69.64	19.05	47.91	1939.34	1350.63	369.43	929.17			3,23	1,69	1176.92	321.945	809.679			339.8	19.8	1713.8		Auto	1
204			30.72	82.45	18.5	60.16	1042.42	859.43	192.8	627.09			3,45	1,07	882.215	197.95	643.712			196.6	18	1094.9		Auto	2
205			48.92	66.94	12.59	51.55	3402.92	2278.01	428.32	1754.26			7,14	3,41	2282.65	429.319	1757.85			440	12.4	3557.1		Auto	2
206			22.49	62.02	17.49	41.67	1112.11	689.7	194.48	463.41			5,58	1,21	750.442	211.629	504.207			203.5	17.7	1149.4		Auto	2
207			24.18	82.33	29.87	48.43	1191.16	980.72	355.76	576.92			4,66	1,03	847.999	307.661	498.829			312.6	29.1	1072.7		Auto	1
208			54.73	65.34	20.16	43.77	2297.78	1501.45	463.2	1005.72			4,17	2,21	1444.01	445.536	967.317			445.2	19.3	2302.9		Auto	2
209			48.66	75.78	16.81	56.68	2080.76	1576.89	349.85	1179.29			4,27	2,07	1568.65	347.967	1173.28			360.9	18.2	1981.4		Auto	2
210			16.24	72.78	34.07	38.56	1044.67	760.26	355.9	402.77			6,18	1,07	778.746	364.549	412.592			372.4	36.4	1022.6		Auto	1
211			34.18	65.87	9.01	54.47	2317.45	1526.53	208.87	1262.36			6,59	2,46	1620.4	221.646	1339.96			189.6	8.3	2280.2		Auto	2
212			38.08	67.94	21.02	45.71	1079.22	733.25	226.81	493.34			2,90	1,19	808.486	250.138	543.949			211.5	21.9	967.4		Auto	1
213			33.04	81.35	17.12	63.06	2532.19	2059.88	433.41	1596.71			7,86	2,67	2172.04	457.104	1683.7			446.9	17.6	2540.8		Auto	2
214			31.63	52.11	9.81	41.11	2008.73	1046.75	197.01	825.86			6,16	1,93	1005.72	189.333	793.423			192.3	10.3	1872.6		Auto	2
215			28.05	82.3	29.81	54.9	1546.48	1272.73	461.01	849.02			5,32	1,54	1267.42	459.074	845.46			438.9	29	1514.1		Auto	2
216			20.88	67.52	17.22	48.92	1687.05	1139.15	290.53	825.31			7,97	1,66	1120.83	285.852	812.072			303.2	18.9	1605.7		Auto	1
217			20.08	63.2	29.3	33.75	1825.39	1153.71	534.8	616.13			8,67	1,84	1162.88	539.12	621			503.3	31.4	1601.9		Auto	1
218			30.41	83.97	19.66	60.59	2043.02	1715.59	401.61	1237.84			6,38	1,95	1637.41	383.37	1181.51			393.3	20.4	1931.6		Auto	2
219			41.13	67.33	15.09	51.96	2867.73	1930.72	432.77	1490.09			7,08	2,81	1891.97	424.029	1460.08			372.4	15.3	2437.3		Auto	1
220			3.58	67.85	19.34	45.54	665.21	451.36	128.63	302.96			18,34	0,66	447.81	127.644	300.564			135.2	21.4	632.6	W01	Auto	2
221			44.25	91.34	7.04	82.9	1757.71	1605.44	123.72	1457.1			4,39	1,79	1634.99	126.016	1483.91			142.8	7.6	1888		Auto	1
222			39.52	66.79	19.83	45.94	2458.06	1641.77	487.35	1129.17			6,25	2,35	1569.57	466.005	1079.59			460	19.4	2376.9		Auto	1
223			29	78.98	38.34	40	1363.51	1076.92	522.74	545.34			4,93	1,36	1074.13	521.424	544			501.3	39.1	1282.5		Auto	1
224			39.18	66.81	25.85	35.68	2066.05	1380.41	534.04	737.15			5,35	2,01	1342.88	519.585	717.168			483.5	26.6	1817.7		Auto	2
225			34.52	65.41	13.89	51.51	1886.85	1234.16	261.99	971.85			5.15	1.7	1111.97	236.13	875.67			221.1	15.4	1440.3		Auto	2
226			43.59	77.45	6	70.57	3110.55	2408.98	186.69	2195.1			7.89	2.6	2013.7	156	1834.82			201.5	6.5	3105.3		Auto	2
227			45.62	68.16	7.52	59.21	1722.2	1173.83	129.54	1019.65			4.56	2.14	1458.62	160.928	1267.09			129.8	7.3	1774.2		Auto	2
228			24.78	89.04	5.99	83.6	1022.02	910.01	61.17	854.4			4.13	0.78	694.512	46.722	652.08			56.9	5.2	1083.7		Auto	1
229			38.85	76.79	0.8	69.71	1728.61	1327.35	13.86	1204.96			4.64	1.81	1389.9	14.48	1261.75			25.5	1.5	1734.7	A01	Manual	2
230			17.8	75.43	29.25	43.27	715.44	539.68	209.3	309.55			4.49	0.67	505.381	195.975	289.909			190	28.6	663.8	W01	Auto	2
231			29.99	65.83	12.76	47.93	1259.45	829.16	160.71	603.64			4.9	1.41	928.203	179.916	675.813			153	12	1274.3		Auto	2
232			48.35	91.83	7.54	79.36	2464.67	2263.19	185.86	1955.92			5.19	2.41	2213.1	181.714	1912.58			182.5	7.4	2457.6		Auto	1
233			35.05	64.92	2.32	57.73	2674.13	1735.93	62.07	1543.85			7.66	2.65	1720.38	61.48	1529.85			83.7	3.3	2528.2	A01	Manual	1
234			31.8	80.57	12.93	66.94	1638.23	1319.89	211.9	1096.6			5.45	1.64	1321.35	212.052	1097.82			212.8	11	1926.4		Auto	2
235			24.56	64.68	12.06	51.21	1092.23	706.41	131.76	559.32			4.68	1.12	724.416	135.072	573.552			146.7	12.5	1177.8		Auto	2
236			30.39	66.34	4.93	57.42	1778.76	1180.1	87.66	1021.35			6.1	1.82	1207.39	89.726	1045.04			83.3	4.9	1709.4	A01	Manual	1
237			28.21	70.48	8.22	59.85	1000.59	705.24	82.24	598.85			3.91	1.05	740.04	86.31	628.425			76.5	7.8	984.4		Auto	1
238			36.99	62.7	11.19	49.23	2678.34	1679.38	299.62	1318.47			7.78	2.81	1761.87	314.439	1383.36			278.1	10.6	2612.8		Auto	1
239			29.5	83.86	12.4	67.58	739.11	619.78	91.61	499.48			3.09	0.98	821.828	121.52	662.284			119.1	12.4	963.3		Auto	2
240			27.94	82.63	27.36	54.37	1001.21	827.33	273.94	544.32			3.76	1.05	867.615	287.28	570.885			250.7	27	928.3		Auto	1
241			19.99	72.49	13.14	59.25	1217.29	882.45	159.91	721.23			6.28	0.97	703.153	127.458	574.725			139.9	12.2	1141.8		Auto	1
242			9.78	75.11	8.15	64.76	296.52	222.72	24.17	192.02			3.39	0.42	315.462	34.23	271.992			35.5	11	322.8	W01	Manual	2
243			62.38	71.35	5.86	62.69	2271.66	1620.82	133.07	1424.19			4.4	2.65	1890.77	155.29	1661.29			138.3	6.1	2278.3	A01	Manual	1
244			31.11	65.72	20.78	42.75	814.19	535.09	169.15	348.06			2.69	0.85	558.62	176.63	363.375			157.3	20.7	759.1	W01	Manual	1
245			28.91	80.38	15.75	61.61	1605.54	1290.54	252.91	989.2			6.15	1.77	1422.73	278.775	1090.5			227	14.4	1575.5		Manual	1
246			20.32	72.49	18.43	49.11	679.12	492.31	125.2	333.53			3.51	0.65	471.185	119.795	319.215			134.1	19.1	700.7	W01	Auto	1
247			25.77	68.19	29.95	38.98	1232.52	840.4	369.09	480.45			4.53	1.07	729.633	320.465	417.086			339.7	29.6	1148.9		Auto	1
248			51.57	85.74	4.82	80.45	4144.88	3553.79	199.77	3334.71			7.61	3.72	3189.53	179.304	2992.74			186.6	4.9	3787.9	A01	Manual	1
249			36.45	84.81	36.31	45.98	1797.44	1524.5	652.72	826.44			4.85	1.67	1416.33	606.377	767.866			567.1	36.8	1542.2		Auto	1
250			50.08	72.88	6.44	64.81	5013.29	3653.7	322.93	3248.93			9.79	4.74	3454.51	305.256	3071.99			283.2	5.9	4824.5		Auto	1
																						W01	9	229	136	Auto
																						A01	15	20	114	Manual
																										Warnings
																						W01 & A01	1	1
																								0
